# Supplementary material for: Mismatch Intolerance of 5′-Truncated sgRNAs in CRISPR/Cas9 Enables Efficient Microbial Single-Base Genome Editing
Source: Int J Mol Sci. 2021 Jun 16;22(12):6457. doi: 10.3390/ijms22126457 (PMC8235755; doi:10.3390/ijms22126457)
Supplement: Supplementary file 1 [file ijms-22-06457-s001.zip]

Archive with 4 entries (4 files):
- 20210611_Supplementary Table S1. Strains and plasmids used in this study.xlsx
- 20210611_Supplementary Table S2. Primers used in the construction of strains and sgRNA plasmids.xlsx
- 20210611_Supplementary Table S3. Mutagenic oligonucleotides for single base editing.xlsx
- 20210612_Supplementary_Figures.pdf
