# Supplementary material for: Mismatch Intolerance of 5′-Truncated sgRNAs in CRISPR/Cas9 Enables Efficient Microbial Single-Base Genome Editing
Source: Int J Mol Sci. 2021 Jun 16;22(12):6457. doi: 10.3390/ijms22126457 (PMC8235755; doi:10.3390/ijms22126457)
Supplement: Supplementary file 1 [file ijms-22-06457-s001.zip › 20210611_Supplementary Table S1. Strains and plasmids used in this study.xlsx]

## Sheet: Sheet1
Supplementary Table S1. Strains and plasmids used in this study.
Name	Characteristics	Source/reference
Strain
DH5α	fhuA2 lac(del)U169 phoA glnV44 Φ80' lacZ(del)M15 gyrA96 recA1 relA1 endA1 thi-1 hsdR17	Laboratory stock
MG1655	F− ilvG rfb-50 rph-1	Laboratory stock
HK1059	MG1655, araBAD::PBAD-cas9-KmR	[1]
HK1159	MG1655, araBAD::PBAD-cas9-NG-KmR	This study
Plasmid
pKD46	pSC101 ori ts, araC, λ red genes, AmpR	[2]
pHK463	pSC101 ori ts, araC, λ bet gene, AmpR	[1]
pHK459	pBR322 ori, sgRNA target (498AGGCTGTAACTGCGGGATCA517 in galK), SpR	[3]
pHL003	pSC101 ori ts, sgRNA target (498AGGCTGTAACTGCGGGATCA517 in galK), SpR, AmpR	[1]
pHL005	pSC101 ori ts, sgRNA target (498AGGCTGTCCCTGCGGGATCA517 in galK), SpR, AmpR	[1]
pHL006	pSC101 ori ts, sgRNA target (498AGGCTGTCCATGCGGGATCA517 in galK), SpR, AmpR	This study
pHL151	pBR322 ori, sgRNA target (502TGTAACTGCGGGATCA517 in galK), SpR	This study
pHL152	pBR322 ori, sgRNA target (501CTGTAACTGCGGGATCA517 in galK), SpR	This study
pHL153	pBR322 ori, sgRNA target (500GCTGTAACTGCGGGATCA517 in galK), SpR	This study
pHL154	pBR322 ori, sgRNA target (499GGCTGTAACTGCGGGATCA517 in galK), SpR	This study
pHL160	pBR322 ori, sgRNA target (501CTGTAACTGCCGGATCA517 in galK), SpR	This study
pHL161	pBR322 ori, sgRNA target (500GCTGTAACTGCCGGATCA517 in galK), SpR	This study
pHL162	pBR322 ori, sgRNA target (499GGCTGTAACTGCCGGATCA517 in galK), SpR	This study
pHL163	pBR322 ori, sgRNA target (498AGGCTGTAACTGCCGGATCA517 in galK), SpR	This study
pHL165	pBR322 ori, sgRNA target (642TGAAGTTGCGAAAGCG657 in xylB), SpR	This study
pHL166	pBR322 ori, sgRNA target (641CTGAAGTTGCGAAAGCG657 in xylB), SpR	This study
pHL167	pBR322 ori, sgRNA target (640CCTGAAGTTGCGAAAGCG657 in xylB), SpR	This study
pHL168	pBR322 ori, sgRNA target (639ACCTGAAGTTGCGAAAGCG657 in xylB), SpR	This study
pHL169	pBR322 ori, sgRNA target (638TACCTGAAGTTGCGAAAGCG657 in xylB), SpR	This study
pHL181	pBR322 ori, sgRNA target (438TGTTATCGCCAGGGAATA500 in yjhF), SpR	This study
pHL185	pBR322 ori, sgRNA target (740CTAATACCGATCATGTGC757 in ypdA), SpR	This study
