# Supplementary material for: Mismatch Intolerance of 5′-Truncated sgRNAs in CRISPR/Cas9 Enables Efficient Microbial Single-Base Genome Editing
Source: Int J Mol Sci. 2021 Jun 16;22(12):6457. doi: 10.3390/ijms22126457 (PMC8235755; doi:10.3390/ijms22126457)
Supplement: Supplementary file 1 [file ijms-22-06457-s001.zip › 20210611_Supplementary Table S2. Primers used in the construction of strains and sgRNA plasmids.xlsx]

## Sheet: Sheet1
Supplementary Table S2. Primers used in the construction of strains and sgRNA plasmids
Name	Sequence (5’→3’)	Description
P1	GCTTTTTATCGCAACTCTCTACTGTTTCTCCATACCCGTTTTTTTGGATGGAGTGAAACGATGGATAAGAAATACTCAATAGGCT	Construction of cas9-NG-KmR cassette
P2	GACAATATTGACTTGGGGCATGGACAATACTTTG
P3	GCTAGGAGGTGACTGAATTCCGGGGATCCGTCGACCTGCAG
P4	GTGGTGCCGGTTGCTGGAATCGACTGACCCGCCTGCGCCCAGATGGTGGCGTGGCGCGAGTG TAGGCTGGAGCTGCTTCGAAGTT
Sm_ATG_Out	GATACTGGGCCGGCAGGCGCTCCATTGCCC	Construction of sgRNA plasmids
Sm_TAA_Out	GCAATGGAGCGCCTGCCGGCCCAGTATCAG
galK505CC_F	AGGCTGTCCCTGCGGGATCAGTTTTAGAGCTAGAAATAGCAAG	pHL005 plasmid construction
galK505CC_R	TGATCCCGCAGGGACAGCCTACTAGTATTATACCTAGGACTG
galK505CCA_F	AGGCTGTCCATGCGGGATCAGTTTTAGAGCTAGAAATAGCAAG	pHL006 plasmid construction
galK505CCA_R	TGATCCCGCATGGACAGCCTACTAGTATTATACCTAGGACTG
galK505C_F	AGGCTGTCACTGCGGGATCAGTTTTAGAGCTAGAAATAGCAAG	pHL144 plasmid construction
galK505C_R	TGATCCCGCAGTGACAGCCTACTAGTATTATACCTAGGACTG
galK498,16_F	TGTAACTGCGGGATCAGTTTTAGAGCTAGAAATAGCAAGTTAA	pHL151 plasmid construction
galK498,16_R	TCTAAAACTGATCCCGCAGTTACAACTAGTATTATACCTAGG
galK498,17_F	CTGTAACTGCGGGATCAGTTTTAGAGCTAGAAATAGCAAGTTA	pHL152 plasmid construction
galK498,17_R	TAAAACTGATCCCGCAGTTACAGACTAGTATTATACCTAGGA
galK498,18_F	GCTGTAACTGCGGGATCAGTTTTAGAGCTAGAAATAGCAAGTT	pHL153 plasmid construction
galK498,18_R	AAACTGATCCCGCAGTTACAGCACTAGTATTATACCTAGGAC
galK498,19_F	GGCTGTAACTGCGGGATCAGTTTTAGAGCTAGAAATAGCAAGT	pHL154 plasmid construction
galK498,19_R	ACTGATCCCGCAGTTACAGCCACTAGTATTATACCTAGGACT
galK511C,17_F	CTGTAACTGCCGGATCAGTTTTAGAGCTAGAAATAGCAAGTTA	pHL160 plasmid construction
galK511C,17_R	AACTGATCCGGCAGTTACAGACTAGTATTATACCTAGGACTG
galK511C,18_F	GCTGTAACTGCCGGATCAGTTTTAGAGCTAGAAATAGCAAGTT	pHL161 plasmid construction
galK511C,18_R	ACTGATCCGGCAGTTACAGCACTAGTATTATACCTAGGACTG
galK511C,19_F	GGCTGTAACTGCCGGATCAGTTTTAGAGCTAGAAATAGCAAGT	pHL162 plasmid construction
galK511C,19_R	CTGATCCGGCAGTTACAGCCACTAGTATTATACCTAGGACTG
galK511C_F	AGGCTGTAACTGCCGGATCAGTTTTAGAGCTAGAAATAGCAAG	pHL163 plasmid construction
galK511C_R	TGATCCGGCAGTTACAGCCTACTAGTATTATACCTAGGACTG
xylB638,16_F	TGAAGTTGCGAAAGCGGTTTTAGAGCTAGAAATAGCAAGTTAA	pHL165 plasmid construction
xylB638,16_R	AAACCGCTTTCGCAACTTCAACTAGTATTATACCTAGGACTG
xylB638,17_F	CTGAAGTTGCGAAAGCGGTTTTAGAGCTAGAAATAGCAAGTTA	pHL166 plasmid construction
xylB638,17_R	AACCGCTTTCGCAACTTCAGACTAGTATTATACCTAGGACTG
xylB638,18_F	CCTGAAGTTGCGAAAGCGGTTTTAGAGCTAGAAATAGCAAGTT	pHL167 plasmid construction
xylB638,18_R	ACCGCTTTCGCAACTTCAGGACTAGTATTATACCTAGGACTG
xylB638,19_F	ACCTGAAGTTGCGAAAGCGGTTTTAGAGCTAGAAATAGCAAGT	pHL168 plasmid construction
xylB638,19_R	CCGCTTTCGCAACTTCAGGTACTAGTATTATACCTAGGACTG
xylB638,20_F	TACCTGAAGTTGCGAAAGCGGTTTTAGAGCTAGAAATAGCAAG	pHL169 plasmid construction
xylB638,20_R	CGCTTTCGCAACTTCAGGTAACTAGTATTATACCTAGGACTG
yjhF481_18_F	TGTTATCGCCAGGGAATAGTTTTAGAGCTAGAAATAGCAAG	pHL181 plasmid construction
yjhF481_18_R	ACTATTCCCTGGCGATAACAACTAGTATTATACCTAGGACTG
ypdA738_18_F	CTAATACCGATCATGTGCGTTTTAGAGCTAGAAATAGCAAG	pHL185 plasmid construction
ypdA738_18_R	ACGCACATGATCGGTATTAGACTAGTATTATACCTAGGACTG
