# Supplementary material for: Mismatch Intolerance of 5′-Truncated sgRNAs in CRISPR/Cas9 Enables Efficient Microbial Single-Base Genome Editing
Source: Int J Mol Sci. 2021 Jun 16;22(12):6457. doi: 10.3390/ijms22126457 (PMC8235755; doi:10.3390/ijms22126457)
Supplement: Supplementary file 1 [file ijms-22-06457-s001.zip › 20210611_Supplementary Table S3. Mutagenic oligonucleotides for single base editing.xlsx]

## Sheet: Sheet1
Supplementary Table S3. Mutagenic oligonucleotides for single base editing
Name	Sequence (5’→3’)	Description
galK_F	CATCAGCGTGACTACCATCCCTGCGTTG	PCR and sequencing primers for galK target
galK_R	CCAGCGAGACCTGACCGCAGAACAGGC
xylB_F	GCTCAACGAGCAGGGTGAGGTGGTTGCTG	PCR and sequencing primers for xylB target
xylB_R	GATATCCGCCAGCATCTGACGCCAGTAC
ypdA_F	ACCGGCGTGATTGCGGGTATTCACCG	PCR and sequencing primers for ypdA target
ypdA_R	AATTCAATGTTATAGCGCAGATAACG
yjhF_F	GACTCTGCATCATTCGTTATTTGCTC	PCR and sequencing primers for yjhF target
yjhF_R	CAGGCCATCAGGATCGGGTTAATATC
galKT504A	GAAAACCAGTTTGTAGGCTGAAACTGCGGGATCATGGATCA	galK 504T to A mutation for TGA stop codon
galKC510A	CAGTTTGTAGGCTGTAACTGAGGGATCATGGATCAGCTAAT	galK 510C to A mutation for TGA stop codon
xylBG643T	TTACTGGTGCTTTGTTACCTTAAGTTGCGAAAGCGTGGGGT	xylB 643G to T mutation for TAA stop codon
xylBA652T	CTTTGTTACCTGAAGTTGCGTAAGCGTGGGGTATGGCGACG	xylB 652A to T mutation for TAA stop codon
galKC501G	GCAGAAAACCAGTTTGTAGGGTGTAACTGCGGGATCATGGA	Single base editing oligonucleotides for galK 501C target
galKC501A	GCAGAAAACCAGTTTGTAGGATGTAACTGCGGGATCATGGA
galKC501T	GCAGAAAACCAGTTTGTAGGTTGTAACTGCGGGATCATGGA
galKG503A	AGAAAACCAGTTTGTAGGCTATAACTGCGGGATCATGGATC	Single base editing oligonucleotides for galK 503G target
galKG503T	AGAAAACCAGTTTGTAGGCTTTAACTGCGGGATCATGGATC
galKG503C	AGAAAACCAGTTTGTAGGCTCTAACTGCGGGATCATGGATC
galKT504G	GAAAACCAGTTTGTAGGCTGGAACTGCGGGATCATGGATCA	Single base editing oligonucleotides for galK 504T target
galKT504C	GAAAACCAGTTTGTAGGCTGCAACTGCGGGATCATGGATCA
galKA506G	AAACCAGTTTGTAGGCTGTAGCTGCGGGATCATGGATCAGC	Single base editing oligonucleotides for galK 506A target
galKA506T	AAACCAGTTTGTAGGCTGTATCTGCGGGATCATGGATCAGC
galKA506C	AAACCAGTTTGTAGGCTGTACCTGCGGGATCATGGATCAGC
galKC507G	AACCAGTTTGTAGGCTGTAAGTGCGGGATCATGGATCAGCT	Single base editing oligonucleotides for galK 507C target
galKC507A	AACCAGTTTGTAGGCTGTAAATGCGGGATCATGGATCAGCT
galKC507T	AACCAGTTTGTAGGCTGTAATTGCGGGATCATGGATCAGCT
galKT508G	ACCAGTTTGTAGGCTGTAACGGCGGGATCATGGATCAGCTA	Single base editing oligonucleotides for galK 508T target
galKT508A	ACCAGTTTGTAGGCTGTAACAGCGGGATCATGGATCAGCTA
galKT508C	ACCAGTTTGTAGGCTGTAACCGCGGGATCATGGATCAGCTA
galKC510G	CAGTTTGTAGGCTGTAACTGGGGGATCATGGATCAGCTAAT	Single base editing oligonucleotides for galK 510C target
galKC510T	CAGTTTGTAGGCTGTAACTGTGGGATCATGGATCAGCTAAT
galKG512A	GTTTGTAGGCTGTAACTGCGAGATCATGGATCAGCTAATTT	Single base editing oligonucleotides for galK 512G target
galKG512T	GTTTGTAGGCTGTAACTGCGTGATCATGGATCAGCTAATTT
galKG512C	GTTTGTAGGCTGTAACTGCGCGATCATGGATCAGCTAATTT
galKG513A	TTTGTAGGCTGTAACTGCGGAATCATGGATCAGCTAATTTC	Single base editing oligonucleotides for galK 513G target
galKG513T	TTTGTAGGCTGTAACTGCGGTATCATGGATCAGCTAATTTC
galKG513C	TTTGTAGGCTGTAACTGCGGCATCATGGATCAGCTAATTTC
galKA514G	TTGTAGGCTGTAACTGCGGGGTCATGGATCAGCTAATTTCC	Single base editing oligonucleotides for galK 514A target
galKA514T	TTGTAGGCTGTAACTGCGGGTTCATGGATCAGCTAATTTCC
galKA514C	TTGTAGGCTGTAACTGCGGGCTCATGGATCAGCTAATTTCC
xylBC640G	AAATTACTGGTGCTTTGTTAGCTGAAGTTGCGAAAGCGTGG	Single base editing oligonucleotides for xylB 640C target
xylBC640A	AAATTACTGGTGCTTTGTTAACTGAAGTTGCGAAAGCGTGG
xylBC640T	AAATTACTGGTGCTTTGTTATCTGAAGTTGCGAAAGCGTGG
xylBT642G	ATTACTGGTGCTTTGTTACCGGAAGTTGCGAAAGCGTGGGG	Single base editing oligonucleotides for xylB 642T target
xylBT642A	ATTACTGGTGCTTTGTTACCAGAAGTTGCGAAAGCGTGGGG
xylBT642C	ATTACTGGTGCTTTGTTACCCGAAGTTGCGAAAGCGTGGGG
xylBA644G	TACTGGTGCTTTGTTACCTGGAGTTGCGAAAGCGTGGGGTA	Single base editing oligonucleotides for xylB 644A target
xylBA644T	TACTGGTGCTTTGTTACCTGTAGTTGCGAAAGCGTGGGGTA
xylBA644C	TACTGGTGCTTTGTTACCTGCAGTTGCGAAAGCGTGGGGTA
xylBG646A	CTGGTGCTTTGTTACCTGAAATTGCGAAAGCGTGGGGTATG	Single base editing oligonucleotides for xylB 646G target
xylBG646T	CTGGTGCTTTGTTACCTGAATTTGCGAAAGCGTGGGGTATG
xylBG646C	CTGGTGCTTTGTTACCTGAACTTGCGAAAGCGTGGGGTATG
xylBT648G	GGTGCTTTGTTACCTGAAGTGGCGAAAGCGTGGGGTATGGC	Single base editing oligonucleotides for xylB 648T target
xylBT648A	GGTGCTTTGTTACCTGAAGTAGCGAAAGCGTGGGGTATGGC
xylBT648C	GGTGCTTTGTTACCTGAAGTCGCGAAAGCGTGGGGTATGGC
xylBC650G	TGCTTTGTTACCTGAAGTTGGGAAAGCGTGGGGTATGGCGA	Single base editing oligonucleotides for xylB 650C target
xylBC650A	TGCTTTGTTACCTGAAGTTGAGAAAGCGTGGGGTATGGCGA
xylBC650T	TGCTTTGTTACCTGAAGTTGTGAAAGCGTGGGGTATGGCGA
xylBA652G	CTTTGTTACCTGAAGTTGCGGAAGCGTGGGGTATGGCGACG	Single base editing oligonucleotides for xylB 652A target
xylBA652C	CTTTGTTACCTGAAGTTGCGCAAGCGTGGGGTATGGCGACG
xylBG655A	TGTTACCTGAAGTTGCGAAAACGTGGGGTATGGCGACGGTG	Single base editing oligonucleotides for xylB 655G target
xylBG655T	TGTTACCTGAAGTTGCGAAATCGTGGGGTATGGCGACGGTG
xylBG655C	TGTTACCTGAAGTTGCGAAACCGTGGGGTATGGCGACGGTG
ypdAG748A	CGGTGGCGATTACTAATACCAATCATGTGCTGGCCTATGTT	Single base editing oligonucleotides for ypdA 748G target
ypdAG748T	CGGTGGCGATTACTAATACCTATCATGTGCTGGCCTATGTT
ypdAG748C	CGGTGGCGATTACTAATACCCATCATGTGCTGGCCTATGTT
yjhFC491G	CCCCGGCCCGACTGTTATCGGCAGGGAATATGGCGCTGATG	Single base editing oligonucleotides for yjhF 491C target
yjhFC491A	CCCCGGCCCGACTGTTATCGACAGGGAATATGGCGCTGATG
yjhFC491T	CCCCGGCCCGACTGTTATCGTCAGGGAATATGGCGCTGATG
- Target nucleotides for single base editing are red colored.
- PAM sequences for CRISPR/Cas9 were underlined.
- Generated stop codon sequences were written in bold font.
